# Supplementary material for: Texture Analysis of Fractional Water Content Images Acquired during PET/MRI: Initial Evidence for an Association with Total Lesion Glycolysis, Survival and Gene Mutation Profile in Primary Colorectal Cancer
Source: Cancers (Basel). 2021 May 31;13(11):2715. doi: 10.3390/cancers13112715 (PMC8199380; doi:10.3390/cancers13112715)
Supplement: Supplementary file 1 [file cancers-13-02715-s001.zip]

Archive with 1 entries (1 files):
- cancers-1217293-supplementary.pdf
